# Supplementary material for: A NIR-Fluorochrome for Live Cell Dual Emission and Lifetime Tracking from the First Plasma Membrane Interaction to Subcellular and Extracellular Locales
Source: Molecules. 2024 May 24;29(11):2474. doi: 10.3390/molecules29112474 (PMC11174088; doi:10.3390/molecules29112474)
Supplement: Supplementary file 1 [file molecules-29-02474-s001.zip]

Archive with 3 entries (3 files):
- DOShea SI_Revised.pdf
- SI Movie M1.mp4
- SI Movie M2.mp4
